# Supplementary material for: Reduced Chlorhexidine and Daptomycin Susceptibility in Vancomycin-Resistant Enterococcus faecium after Serial Chlorhexidine Exposure
Source: Antimicrob Agents Chemother. 2017 Dec 21;62(1):e01235-17. doi: 10.1128/AAC.01235-17 (PMC5740357; doi:10.1128/AAC.01235-17)
Supplement: Supplemental material [file AAC.01235-17_zac001186763sd2.xlsx]

## Sheet: Raw data
Dataset S2: Ion intensities of major lipids identified in E. faecium 410 wild-type and DAP strains in three independent trials. PG, phosphaditylglycerol; CL, cardiolipin; DAG, diacylglycerol; DHDAG, dihexosyl diacylglycerol; MHDAG, monohexosyl diacylglycerol; PA, phosphatidic acid; LPG, lysylphosphaditylglycerol; GPDD, glycerol phosphate DHDAG. E. faecium 410, E. faecium 1,231,410.
Trial number	Samples name	weight(g)	PG	CL	DAG	MHDAG	DHDAG	PA	LPG	GPDD
1	E. faecium 410 I	0.76	114820000	1332200	19355000	7111600	21742000	635700	1026200	408480
	DAP-A1 I	0.73	92274000	128510	13425000	4242700	31810000	2278700	1268700	950450
	DAP-A2 I	0.65	83936000	93071	12612000	3752400	26647000	2746600	1195600	815280															410-3	2.1-1	2.1-2	2.1-3
	DAP-B1 I	0.64	139240000	1205200	20716000	10555000	25676000	592560	3260600	1230900															1	1.11	1.6	2.92	#DIV/0!
	DAP-B2 I	0.6	112100000	879150	15989000	12983000	32536000	663320	1251700	712660															1	0.93	1.08	0.49	#DIV/0!
																									1	0.85	0.78	0.35	#DIV/0!
		weight(g)																							1	1.07	0.58	2.16	#DIV/0!
2	E. faecium 410 II	0.8	100178000	2786200	6641700	6639500	7191900	1804700	1386700	229970															1	0.31	1.26	0.92	#DIV/0!
	DAP-A1 II	0.83	66995000	221700	12013000	2369900	14791000	2076700	1636500	574940															1	0.33	1.02	0.9	#DIV/0!
	DAP-A2 II	0.67	72187000	636580	9585700	1743200	17513000	2841300	1418100	352010
	DAP-B1 II	0.79	63778000	1743100	6167400	772760	9275700	3113700	1097300	226010
	DAP-B2 II	0.94	145320000	1682200	7676000	3712200	11261000	2238200	1710500	261930
		weight(g)																							410-3	2.2-1	2.2-2	2.2-3
3	E. faecium 410 III	0.77	151090000	5686600	7560700	1911300	9440600	2628900	1623100	403570															1	1.02	0.69	1.37	#DIV/0!
	DAP-A1 III	0.77	96497000	505030	8363800	1174400	20571000	2340900	949840	406850															1	1.52	1.66	3.87	#DIV/0!
	DAP-A2 III	0.67	109150000	374930	15573100	12605000	38139000	1552700	2543600	726700															1	1.21	0.87	0.67	#DIV/0!
	DAP-B1 III	0.69	82228000	1946200	15506000	3501200	26698000	1217200	1759500	448020															1	0.55	1.79	1.14	#DIV/0!
	DAP-B2 III	0.65	110580000	1470700	11271000	1680100	26555000	2539500	1048200	621340															1	0.67	0.64	0.36	#DIV/0!
																									1	0.96	0.81	1.04	#DIV/0!
																									1	0.82	0.81	1.55	#DIV/0!
																									1	0.57	0.88	0.65	#DIV/0!

## Sheet: Normalized by pellet weight
Samples name	weight(g)	PG	Normalized PG	CL	Normalized CL	DAG	Normalized DAG	MHDAG	Normalized MHDAG	DHDAG	Normalized DHDAG	PA	Normalized PA	LPG	Normalized LPG	GPDD	Normalized GPDD
E. faecium 410 I	0.76	114820000	1.51079e+08	1332200	1.75289e+06	19355000	2.54671e+07	7111600	9.35737e+06	21742000	2.86079e+07	635700	836447	1026200	1.35026e+06	408480	537474
DAP-A1 I	0.73	92274000	1.26403e+08	128510	176041	13425000	1.83904e+07	4242700	5.81192e+06	31810000	4.35753e+07	2278700	3.12151e+06	1268700	1.73795e+06	950450	1.30199e+06
DAP-A2 I	0.65	83936000	1.29132e+08	93071	143186	12612000	1.94031e+07	3752400	5.77292e+06	26647000	4.09954e+07	2746600	4.22554e+06	1195600	1.83938e+06	815280	1.25428e+06														410-3	2.1-1	2.1-2	2.1-3
DAP-B1 I	0.64	139240000	2.17563e+08	1205200	1.88313e+06	20716000	3.23688e+07	10555000	1.64922e+07	25676000	4.01188e+07	592560	925875	3260600	5.09469e+06	1230900	1.92328e+06														1	1.11	1.6	2.92	#DIV/0!
DAP-B2 I	0.6	112100000	1.86833e+08	879150	1.46525e+06	15989000	2.66483e+07	12983000	2.16383e+07	32536000	5.42267e+07	663320	1.10553e+06	1251700	2.08617e+06	712660	1.18777e+06														1	0.93	1.08	0.49	#DIV/0!
																															1	0.85	0.78	0.35	#DIV/0!
E. faecium 410 II	0.8	100178000	125222500	2786200	3482750	6641700	8302125	6639500	8299375	7191900	8989875	1804700	2255875	1386700	1733375	229970	287462														1	0.31	1.26	0.92	#DIV/0!
DAP-A1 II	0.83	66995000	8.07169e+07	221700	267108	12013000	1.44735e+07	2369900	2.8553e+06	14791000	1.78205e+07	2076700	2.50205e+06	1636500	1.97169e+06	574940	692699														1	0.33	1.02	0.9	#DIV/0!
DAP-A2 II	0.67	72187000	1.07742e+08	636580	950119	9585700	1.4307e+07	1743200	2.60179e+06	17513000	2.61388e+07	2841300	4.24075e+06	1418100	2.11657e+06	352010	525388
DAP-B1 II	0.79	63778000	8.07316e+07	1743100	2.20646e+06	6167400	7.80684e+06	772760	978177	9275700	1.17414e+07	3113700	3.94139e+06	1097300	1.38899e+06	226010	286089
DAP-B2 II	0.94	145320000	1.54596e+08	1682200	1.78957e+06	7676000	8.16596e+06	3712200	3.94915e+06	11261000	1.19798e+07	2238200	2.38106e+06	1710500	1.81968e+06	261930	278649
																															410-3	2.2-1	2.2-2	2.2-3
E. faecium 410 III	0.77	151090000	1.96221e+08	5686600	7.38519e+06	7560700	9.81909e+06	1911300	2.48221e+06	9440600	1.22605e+07	2628900	3.41416e+06	1623100	2.10792e+06	403570	524117														1	1.02	0.69	1.37	#DIV/0!
DAP-A1 III	0.77	96497000	1.25321e+08	505030	655883	8363800	1.08621e+07	1174400	1.52519e+06	20571000	2.67156e+07	2340900	3.04013e+06	949840	1.23356e+06	406850	528377														1	1.52	1.66	3.87	#DIV/0!
DAP-A2 III	0.67	109150000	1.6291e+08	374930	559597	15573100	2.32434e+07	12605000	1.88134e+07	38139000	5.69239e+07	1552700	2.31746e+06	2543600	3.79642e+06	726700	1.08463e+06														1	1.21	0.87	0.67	#DIV/0!
DAP-B1 III	0.69	82228000	1.19171e+08	1946200	2.82058e+06	15506000	2.24725e+07	3501200	5.0742e+06	26698000	3.86928e+07	1217200	1.76406e+06	1759500	2550000	448020	649304														1	0.55	1.79	1.14	#DIV/0!
DAP-B2 III	0.65	110580000	1.70123e+08	1470700	2.26262e+06	11271000	17340000	1680100	2.58477e+06	26555000	4.08538e+07	2539500	3.90692e+06	1048200	1.61262e+06	621340	955908														1	0.67	0.64	0.36	#DIV/0!
																															1	0.96	0.81	1.04	#DIV/0!
																															1	0.82	0.81	1.55	#DIV/0!
																															1	0.57	0.88	0.65	#DIV/0!

## Sheet: Normalized amounts wrt 410
Samples name	Normalized PG	Fold change	Normalized CL	CL fold change	Normalized DAG	DAG fold change	Normalized MHDAG	MHDAG fold change	Normalized DHDAG	DHDAG fold change	Normalized PA	PA fold change	Normalized LPG	LPG fold change	Normalized GPDD	GPDD fold change
E. faecium 410 I	1.51079e+08		1.75289e+06		2.54671e+07		9.35737e+06		2.86079e+07		836447		1.35026e+06		537474
DAP-A1 I	1.26403e+08	0.836667	176041	0.100429	1.83904e+07	0.722124	5.81192e+06	0.621106	4.35753e+07	1.52319	3.12151e+06	3.73186	1.73795e+06	1.28712	1.30199e+06	2.42242
DAP-A2 I	1.29132e+08	0.854734	143186	0.0816855	1.94031e+07	0.761888	5.77292e+06	0.616939	4.09954e+07	1.43301	4.22554e+06	5.05177	1.83938e+06	1.36224	1.25428e+06	2.33365													410-3	2.1-1	2.1-2	2.1-3
DAP-B1 I	2.17563e+08	1.44006	1.88313e+06	1.07429	3.23688e+07	1.271	1.64922e+07	1.76248	4.01188e+07	1.40237	925875	1.10691	5.09469e+06	3.77311	1.92328e+06	3.57837													1	1.11	1.6	2.92	#DIV/0!
DAP-B2 I	1.86833e+08	1.23666	1.46525e+06	0.835903	2.66483e+07	1.04638	2.16383e+07	2.31244	5.42267e+07	1.89551	1.10553e+06	1.3217	2.08617e+06	1.54501	1.18777e+06	2.20991													1	0.93	1.08	0.49	#DIV/0!
																													1	0.67	8.59	0.55	#DIV/0!
E. faecium 410 II	125222500		3482750		8302125		8299375		8989875		2255875		1733375		287462														1	0.31	1.26	0.92	#DIV/0!
DAP-A1 II	8.07169e+07	0.644588	267108	0.0766947	1.44735e+07	1.74335	2.8553e+06	0.344038	1.78205e+07	1.98228	2.50205e+06	1.10913	1.97169e+06	1.13748	692699	2.4097													1	0.33	1.02	0.9	#DIV/0!
DAP-A2 II	1.07742e+08	0.860403	950119	0.272807	1.4307e+07	1.7233	2.60179e+06	0.313492	2.61388e+07	2.90758	4.24075e+06	1.87987	2.11657e+06	1.22107	525388	1.82768
DAP-B1 II	8.07316e+07	0.644706	2.20646e+06	0.633538	7.80684e+06	0.940342	978177	0.117862	1.17414e+07	1.30607	3.94139e+06	1.74717	1.38899e+06	0.80132	286089	0.995221
DAP-B2 II	1.54596e+08	1.23457	1.78957e+06	0.513839	8.16596e+06	0.983598	3.94915e+06	0.475837	1.19798e+07	1.33259	2.38106e+06	1.05549	1.81968e+06	1.04979	278649	0.96934
																													410-3	2.2-1	2.2-2	2.2-3
E. faecium 410 III	1.96221e+08		7.38519e+06		9.81909e+06		2.48221e+06		1.22605e+07		3.41416e+06		2.10792e+06		524117														1	1.02	0.69	1.37	#DIV/0!
DAP-A1 III	1.25321e+08	0.638672	655883	0.0888105	1.08621e+07	1.10622	1.52519e+06	0.614451	2.67156e+07	2.17899	3.04013e+06	0.890448	1.23356e+06	0.585201	528377	1.00813													1	1.52	1.66	3.87	#DIV/0!
DAP-A2 III	1.6291e+08	0.830241	559597	0.0757728	2.32434e+07	2.36717	1.88134e+07	7.57931	5.69239e+07	4.64286	2.31746e+06	0.678781	3.79642e+06	1.80102	1.08463e+06	2.06944													1	1.21	0.87	0.67	#DIV/0!
DAP-B1 III	1.19171e+08	0.607331	2.82058e+06	0.381924	2.24725e+07	2.28865	5.0742e+06	2.04423	3.86928e+07	3.15588	1.76406e+06	0.516689	2550000	1.20972	649304	1.23885													1	0.55	1.79	1.14	#DIV/0!
DAP-B2 III	1.70123e+08	0.866998	2.26262e+06	0.306372	17340000	1.76595	2.58477e+06	1.04132	4.08538e+07	3.33215	3.90692e+06	1.14433	1.61262e+06	0.765026	955908	1.82384													1	0.67	0.64	0.36	#DIV/0!
																													1	0.96	0.81	1.04	#DIV/0!
																													1	0.82	0.81	1.55	#DIV/0!
																													1	0.57	0.88	0.65	#DIV/0!

## Sheet: All fold change
Samples name	PG Fold change	CL fold change	DAG fold change	MHDAG fold change	DHDAG fold change	PA fold change	LPG fold change	GPDD fold change
E. faecium 410 I
DAP-A1 I	0.836667	0.100429	0.722124	0.621106	1.52319	3.73186	1.28712	2.42242
DAP-A2 I	0.854734	0.0816855	0.761888	0.616939	1.43301	5.05177	1.36224	2.33365													410-3	2.1-1	2.1-2	2.1-3
DAP-B1 I	1.44006	1.07429	1.271	1.76248	1.40237	1.10691	3.77311	3.57837													1	1.11	1.6	2.92	#DIV/0!
DAP-B2 I	1.23666	0.835903	1.04638	2.31244	1.89551	1.3217	1.54501	2.20991													1	0.93	1.08	0.49	#DIV/0!
																					1	0.67	8.59	0.55	#DIV/0!
E. faecium 410 II																					1	0.31	1.26	0.92	#DIV/0!
DAP-A1 II	0.644588	0.0766947	1.74335	0.344038	1.98228	1.10913	1.13748	2.4097													1	0.33	1.02	0.9	#DIV/0!
DAP-A2 II	0.860403	0.272807	1.7233	0.313492	2.90758	1.87987	1.22107	1.82768
DAP-B1 II	0.644706	0.633538	0.940342	0.117862	1.30607	1.74717	0.80132	0.995221
DAP-B2 II	1.23457	0.513839	0.983598	0.475837	1.33259	1.05549	1.04979	0.96934
																					410-3	2.2-1	2.2-2	2.2-3
E. faecium 410 III																					1	1.02	0.69	1.37	#DIV/0!
DAP-A1 III	0.638672	0.0888105	1.10622	0.614451	2.17899	0.890448	0.585201	1.00813													1	1.52	1.66	3.87	#DIV/0!
DAP-A2 III	0.830241	0.0757728	2.36717	7.57931	4.64286	0.678781	1.80102	2.06944													1	1.21	0.87	0.67	#DIV/0!
DAP-B1 III	0.607331	0.381924	2.28865	2.04423	3.15588	0.516689	1.20972	1.23885													1	0.55	1.79	1.14	#DIV/0!
DAP-B2 III	0.866998	0.306372	1.76595	1.04132	3.33215	1.14433	0.765026	1.82384													1	0.67	0.64	0.36	#DIV/0!
																					1	0.96	0.81	1.04	#DIV/0!
																					1	0.82	0.81	1.55	#DIV/0!
																					1	0.57	0.88	0.65	#DIV/0!

## Sheet: DAP-A1
Samples name	PG Fold change	CL fold change	DAG fold change	MHDAG fold change	DHDAG fold change	PA fold change	LPG fold change	GPDD fold change
DAP-A1 I	0.836667	0.100429	0.722124	0.621106	1.52319	3.73186	1.28712	2.42242
DAP-A1 II	0.644588	0.0766947	1.74335	0.344038	1.98228	1.10913	1.13748	2.4097
DAP-A1 III	0.638672	0.0888105	1.10622	0.614451	2.17899	0.890448	0.585201	1.00813
	410-1	410-2	410-3	DAP-A1 I	DAP-A1 II	DAP-A1 III		p-value
PG	1	1	1	0.836667	0.644588	0.638672		0.0228985
CL	1	1	1	0.100429	0.0766947	0.0888105		2.82609e-05
DAG	1	1	1	0.722124	1.74335	1.10622		0.29388
MHDAG	1	1	1	0.621106	0.344038	0.614451		0.0176034
DHDAG	1	1	1	1.52319	1.98228	2.17899		0.0220278
PA	1	1	1	3.73186	1.10913	0.890448		0.211831
LPG	1	1	1	1.28712	1.13748	0.585201		0.494589
GPDD	1	1	1	2.42242	2.4097	1.00813		0.0905876

## Sheet: DAP-A2
Samples name	PG Fold change	CL fold change	DAG fold change	MHDAG fold change	DHDAG fold change	PA fold change	LPG fold change	GPDD fold change
DAP-A2 I	0.854734	0.0816855	0.761888	0.616939	1.43301	5.05177	1.36224	2.33365													410-3	2.1-1	2.1-2	2.1-3
DAP-A2 II	0.860403	0.272807	1.7233	0.313492	2.90758	1.87987	1.22107	1.82768
DAP-A2 III	0.830241	0.0757728	2.36717	7.57931	4.64286	0.678781	1.80102	2.06944													1	1.21	0.87	0.67	#DIV/0!
																					1	0.96	0.81	1.04	#DIV/0!
																					1	0.82	0.81	1.55	#DIV/0!
																					1	0.57	0.88	0.65	#DIV/0!
	410-1	410-2	410-3	DAP-A2 I	DAP-A2 II	DAP-A2 III		p-value
PG	1	1	1	0.854734	0.860403	0.830241		0.0018546
CL	1	1	1	0.0816855	0.272807	0.0757728		0.00282976
DAG	1	1	1	0.761888	1.7233	2.36717		0.158305
MHDAG	1	1	1	0.616939	0.313492	7.57931		0.259961
DHDAG	1	1	1	1.43301	2.90758	4.64286		0.0822622
PA	1	1	1	5.05177	1.87987	0.678781		0.179963
LPG	1	1	1	1.36224	1.22107	1.80102		0.0591554
GPDD	1	1	1	2.33365	1.82768	2.06944		0.00895724

## Sheet: DAP-B1
Samples name	PG Fold change	CL fold change	DAG fold change	MHDAG fold change	DHDAG fold change	PA fold change	LPG fold change	GPDD fold change
DAP-B1 I	1.44006	1.07429	1.271	1.76248	1.40237	1.10691	3.77311	3.57837													1	1.11	1.6	2.92	#DIV/0!
DAP-B1 II	0.644706	0.633538	0.940342	0.117862	1.30607	1.74717	0.80132	0.995221
DAP-B1 III	0.607331	0.381924	2.28865	2.04423	3.15588	0.516689	1.20972	1.23885													1	0.55	1.79	1.14	#DIV/0!
																					1	0.96	0.81	1.04	#DIV/0!
																					1	0.82	0.81	1.55	#DIV/0!
	410-1	410-2	410-3	DAP-B1 I	DAP-B1 II	DAP-B1 III		p-value													1	0.57	0.88	0.65	#DIV/0!
PG	1	1	1	1.44006	0.644706	0.607331		0.370907
CL	1	1	1	1.07429	0.633538	0.381924		0.136251
DAG	1	1	1	1.271	0.940342	2.28865		0.17151
MHDAG	1	1	1	1.76248	0.117862	2.04423		0.329482
DHDAG	1	1	1	1.40237	1.30607	3.15588		0.126594
PA	1	1	1	1.10691	1.74717	0.516689		0.380579
LPG	1	1	1	3.77311	0.80132	1.20972		0.211735
GPDD	1	1	1	3.57837	0.995221	1.23885		0.186461

## Sheet: DAP-B2
Samples name	PG Fold change	CL fold change	DAG fold change	MHDAG fold change	DHDAG fold change	PA fold change	LPG fold change	GPDD fold change
DAP-B2 I	1.23666	0.835903	1.04638	2.31244	1.89551	1.3217	1.54501	2.20991													1	0.93	1.08	0.49	#DIV/0!
DAP-B2 II	1.23457	0.513839	0.983598	0.475837	1.33259	1.05549	1.04979	0.96934
DAP-B2 III	0.866998	0.306372	1.76595	1.04132	3.33215	1.14433	0.765026	1.82384													1	0.67	0.64	0.36	#DIV/0!
																					1	0.96	0.81	1.04	#DIV/0!
																					1	0.82	0.81	1.55	#DIV/0!
	410-1	410-2	410-3	DAP-B2 I	DAP-B2 II	DAP-B2 III		p-value													1	0.57	0.88	0.65	#DIV/0!
PG	1	1	1	1.23666	1.23457	0.866998		0.227858
CL	1	1	1	0.835903	0.513839	0.306372		0.0503563
DAG	1	1	1	1.04638	0.983598	1.76595		0.200642
MHDAG	1	1	1	2.31244	0.475837	1.04132		0.330615
DHDAG	1	1	1	1.89551	1.33259	3.33215		0.092195
PA	1	1	1	1.3217	1.05549	1.14433		0.0782098
LPG	1	1	1	1.54501	1.04979	0.765026		0.325597
GPDD	1	1	1	2.20991	0.96934	1.82384		0.105047

## Sheet: All significant changes
	410-1	410-2	410-3	DAP-A1 I	DAP-A1 II	DAP-A1 III		p-value		Average Fold change
PG	1	1	1	0.836667	0.644588	0.638672		0.0228985		0.706642
CL	1	1	1	0.100429	0.0766947	0.0888105		2.82609e-05		0.0886447
MHDAG	1	1	1	0.621106	0.344038	0.614451		0.0176034		0.526532
DHDAG	1	1	1	1.52319	1.98228	2.17899		0.0220278		1.89482
	410-1	410-2	410-3	DAP-A2 I	DAP-A2 II	DAP-A2 III		p-value
PG	1	1	1	0.854734	0.860403	0.830241		0.0018546		0.848459
CL	1	1	1	0.0816855	0.272807	0.0757728		0.00282976		0.143422
GPDD	1	1	1	2.33365	1.82768	2.06944		0.00895724		2.07692
	Dap-A1	Dap-A2
PG	-1.41	-1.17
CL	-11.28	-6.97
MHDAG	-1.89
GPDD		2.07
DHDAG	1.89
