# Supplementary material for: Reduced Chlorhexidine and Daptomycin Susceptibility in Vancomycin-Resistant Enterococcus faecium after Serial Chlorhexidine Exposure
Source: Antimicrob Agents Chemother. 2017 Dec 21;62(1):e01235-17. doi: 10.1128/AAC.01235-17 (PMC5740357; doi:10.1128/AAC.01235-17)
Supplement: Supplemental material [file AAC.01235-17_zac001186763sd3.xlsx]

## Sheet: Raw lipid amounts
Dataset S1:Ion intensities of major lipids identified in E. faecium 410 wild-type and E. faecium 410 ΔefrEF in two independent trials.
PG, phosphaditylglycerol; CL, cardiolipin; DAG, diacylglycerol; DHDAG, dihexosyl diacylglycerol; MHDAG, monohexosyl diacylglycerol; PA, phosphatidic acid; LPG, lysylphosphaditylglycerol; GPDD, glycerol phosphate DHDAG. E. faecium 410, E. faecium 1,231,410.
Trial number	Sample name	pellet weight (in grams)	PG	CL	LPG	GPDD	MHDAG	DHDAG	DAG	PA
1	E. faecium 410 I	0.73	60172000	1472200	816940	225760	3286000	15402000	16039000	751840
1	E. faecium 410 ΔefrEF I	0.74	40566000	1502600	277600	104960	1927600	13091000	11205000	725540
2	E. faecium 410 II	0.76	110250000	4902900	2188100	355140	2866600	15376000	10525000	1933300
2	E. faecium 410 ΔefrEF II	0.78	106620000	2148100	1442300	199620	4653800	18188000	9736000	1625300

## Sheet: Normalized by pellet weight
Trial number	Sample name	pellet weight (in grams)	PG	Normalized PG	CL	Normalized CL	LPG	Normalized LPG	GPDD	Normalized GPDD	MHDAG	Normalized MHDAG	DHDAG	Normalized DHDAG	DAG	Normalized DAG	PA	Normalized PA
1	E. faecium 410 I	0.73	60172000	8.24274e+07	1472200	2.01671e+06	816940	1.1191e+06	225760	309260	3286000	4.50137e+06	15402000	2.10986e+07	16039000	2.19712e+07	751840	1.02992e+06
1	E. faecium 410 ΔefrEF I	0.74	40566000	5.48189e+07	1502600	2.03054e+06	277600	375135	104960	141838	1927600	2.60486e+06	13091000	1.76905e+07	11205000	1.51419e+07	725540	980459
2	E. faecium 410 II	0.76	110250000	1.45066e+08	4902900	6.45118e+06	2188100	2.87908e+06	355140	467289	2866600	3.77184e+06	15376000	2.02316e+07	10525000	1.38487e+07	1933300	2.54382e+06
2	E. faecium 410 ΔefrEF II	0.78	106620000	1.36692e+08	2148100	2.75397e+06	1442300	1.8491e+06	199620	255923	4653800	5.96641e+06	18188000	2.33179e+07	9736000	1.24821e+07	1625300	2.08372e+06
